# Supplementary material for: Access to information and oncofertility consultation for young women with breast cancer: a population-based study
Source: Sci Rep. 2023 Feb 27;13:3313. doi: 10.1038/s41598-023-30423-3 (PMC9970981; doi:10.1038/s41598-023-30423-3)
Supplement: Supplementary file 1 — Supplementary Information 1. [file 41598_2023_30423_MOESM1_ESM.xlsx]

## Sheet: A1 - Excluded Patients
Appendix 1
Patients excluded from analysis
Variables		Excluded patients
		No			Yes
		N*	%		N*	%		p
		536	0.93		39	0.07
Information
Yes		220	0.97		7	0.03		0.04
No		316	0.91		32	0.09
MD		0	0.00		0	0.00
Consultation
Yes		151	0.96		7	0.04		0.32
No		385	0.92		32	0.08
MD		0	0.00		0	0.00
Age
19-24 years		10	1.00		0	0.00		0.61
25-29 years		47	0.92		4	0.08
30-34 years		162	0.95		9	0.05
35-39 years		239	0.91		23	0.09
40 years		78	0.96		3	0.04
MD		0	0.00		0	0.00
Hospital type
Teaching hospital		338	0.99		3	0.01		0.001
Private Toulouse		124	0.81		30	0.19
Private outlying		44	0.88		6	0.12
Public outlying		30	1.00		0	0.00
MD		0	0.00		0	0.00
Oncologist gender
Female		306	0.97		9	0.03		0.29
Male		230	0.99		3	0.01
MD		0	0.00		27	1.00
Number of children
0		123	0.97		4	0.03		0.19
1		120	0.99		1	0.01
2		210	1.00		0	0.00
3+		83	0.99		1	0.01
MD		0	0.00		33	1.00
Metastatic
No		493	0.96		19	0.04		0.38
Yes		43	1.00		0	0.00
MD		0	0.00		20	1.00
EDI
Quintile 1		132	0.99		1	0.01		0.01
Quintile 2		119	0.91		12	0.09
Quintile 3		95	0.99		1	0.01
Quintile 4		103	0.98		2	0.02
Quintile 5		84	0.91		8	0.09
MD		3	0.17		15	0.83
CT Neoadjuvant or 1st line
No		317	0.92		26	0.08		0.16
Yes		213	0.96		8	0.04
MD		6	0.55		5	0.45
Year of diagnosis
2012		108	0.96		5	0.04		0.88
2013		88	0.92		8	0.08
2014		85	0.94		5	0.06
2015		93	0.95		5	0.05
2016		105	0.94		7	0.06
2017		57	0.89		7	0.11
MD		0	0.00		2	1.00
Triple-negatif
Yes		158	0.99		1	0.01		0.07
No		378	0.96		14	0.04
MD		0	0.00		24	1.00
Marital status
Maried		379	0.95		20	0.05		0.19
Alone		116	0.99		1	0.01
MD		33	0.55		27	0.45
Family history
Yes		109	0.99		1	0.01		0.21
No		400	0.97		13	0.03
MD		27	0.52		25	0.48
N*: weighted number of cases; P: P-value chi2 excluded MD; MD: Missing Data
