# Supplementary material for: Access to information and oncofertility consultation for young women with breast cancer: a population-based study
Source: Sci Rep. 2023 Feb 27;13:3313. doi: 10.1038/s41598-023-30423-3 (PMC9970981; doi:10.1038/s41598-023-30423-3)
Supplement: Supplementary file 2 — Supplementary Information 2. [file 41598_2023_30423_MOESM2_ESM.xlsx]

## Sheet: A2 - Fertility Information
Appendix 2
Factors associated with transmission of fertility information (multilevel analysis)
Variables		N			N	AIC	loglik		N	AIC	loglik		N	AIC	loglik		N	AIC	loglik		N	AIC	loglik		N	AIC	loglik		N	AIC	loglik
		330			330		-212.18		330		-193.76		330		-181.41		330		-179.10		330		-163.97		330		-158.55		330		-156.58
		OR	p-value		ICC	OR	p-value		ICC	OR	p-value		ICC	OR	p-value		ICC	OR	p-value		ICC	OR	p-value		ICC	OR	p-value		ICC	OR	p-value
Oncologist					0.21				0.17				0.19				0.24				0.26				0.16				0.15
Patient characteristics
Patient age ©		0.83	0.000							0.83	0.000			0.88	0.000			0.86	0.000			0.87	0.000			0.86	0.000			0.87	0.001
Number of children ©		0.57	0.000											0.48	0.000			0.45	0.000			0.42	0.000			0.44	0.000			0.42	0.000
Non-metastatic		1																1				1				1				1
Metastatic		0.14	0.000															0.07	0.000			0.06	0.000			0.06	0.000			0.06	0.000
Year of diagnosis ©		1.20	0.01																			1.39	0.001			1.35	0.002			1.36	0.002
Hospital type
Teaching Hospital		1																								1				1
Private Toulouse		0.34	0.001																							0.43	0.101			0.44	0.118
Private outlying		0.09	0.001																							0.08	0.003			0.11	0.007
Public outlying		0.27	0.020																							0.33	0.127			0.33	0.116
Oncologist gender
Female oncologist		1	0.000																											1
Male oncologist		0.42																												0.39	0.053
N: unweighted number of cases; ©: continuous variable; OR: Odds ratio; log lik: log-likelihood ratio; AIC: Akaike information criterion; ICC: intraclass correlation coefficient
