# Supplementary material for: Access to information and oncofertility consultation for young women with breast cancer: a population-based study
Source: Sci Rep. 2023 Feb 27;13:3313. doi: 10.1038/s41598-023-30423-3 (PMC9970981; doi:10.1038/s41598-023-30423-3)
Supplement: Supplementary file 3 — Supplementary Information 3. [file 41598_2023_30423_MOESM3_ESM.xlsx]

## Sheet: A3 - Oncofertility Consultation
Appendix 3
Factors associated with having had an oncofertility consultation (multilevel analysis)
Variables		N			N	AIC	loglik		N	AIC	loglik		N	AIC	loglik		N	AIC	loglik		N	AIC	loglik		N	AIC	loglik		N	AIC	loglik
		330			330		-212.23		330		-188.73		330		-160.69		330		-147.62		330		-144.11		330		140.50		330		-139.29
		OR	p-value		ICC	OR	p-value		ICC	OR	p-value		ICC	OR	p-value		ICC	OR	p-value		ICC	OR	p-value		ICC	OR	p-value		ICC	OR	p-value
Oncologist					0.25				0.20				0.23				0.35				0.33				0.27				0.27
Patient characteristics
Patient age ©		0.81	0.000							0.80	0.000			0.87	0.001			0.85	0.000			0.86	0.001			0.86	0.000			0.86	0.001
Number of children ©		0.36	0.000											0.30	0.000			0.26	0.000			0.25	0.000			0.25	0.000			0.24	0.000
Non-metastatic		1																1				1				1				1
Metastatic		0.076	0.001															0.03	0.000			0.02	0.000			0.02	0.000			0.02	0.000
Year of diagnosis ©		1.17	0.032																			1.31	0.009			1.28	0.017			1.28	0.018
Hospital type
Teaching Hospital		1																								1				1
Private Toulouse		0.57	0.075																							0.81	0.743			0.87	0.827
Private outlying		0.21	0.021																							0.13	0.043			0.18	0.084
Public outlying		0.20	0.022																							0.15	0.051			0.15	0.049
Oncologist gender
Female oncologist		1																												1
Male oncologist		0.69	0.145																											0.39	0.136
N: unweighted number of cases; ©: continuous variable; OR: Odds ratio; log lik: log-likelihood ratio; AIC: Akaike information criterion; ICC: intraclass correlation coefficient
